# Supplementary material for: Novel 3,19-(N-Phenyl-3-(4-fluorophenyl)-pyrazole) Acetal of Andrographolide Promotes Cell Cycle Arrest and Apoptosis in MDA-MB-231 Breast Cancer Cells
Source: Pharmaceuticals (Basel). 2025 Jul 10;18(7):1026. doi: 10.3390/ph18071026 (PMC12298351; doi:10.3390/ph18071026)
Supplement: Supplementary file 1 [file pharmaceuticals-18-01026-s001.zip]

Archive with 1 entries (1 files):
- pharmaceuticals-3665412-supplementary.pdf
